# Supplementary material for: Sperm Energy Restriction and Recovery (SER) Alters Epigenetic Marks during the First Cell Cycle of Development in Mice
Source: Int J Mol Sci. 2022 Dec 30;24(1):640. doi: 10.3390/ijms24010640 (PMC9820464; doi:10.3390/ijms24010640)
Supplement: Supplementary file 1 [file ijms-24-00640-s001.zip]

Archive with 7 entries (7 files):
- Figure Legends for Videos.ai
- ijms-1969592-supplementary.pdf
- Tourzani_PN_SFigure 1.tif
- Video S1 Control-generated Embryo.avi
- Video S2 SER-generated Embryo.avi
- Video S3 Control-generated Embryo undergoing NEBD.avi
- Video S4 SER-generated embryo undergoing NEBD.avi
